# Supplementary material for: Oxaliplatin Causes Transient Changes in TRPM8 Channel Activity
Source: Int J Mol Sci. 2021 May 7;22(9):4962. doi: 10.3390/ijms22094962 (PMC8125753; doi:10.3390/ijms22094962)
Supplement: Supplementary file 1 [file ijms-22-04962-s001.zip]

Archive with 1 entries (1 files):
- ijms-1176363-supplementary.pdf
